# Supplementary material for: Expression of EMP 1, 2, and 3 in Adrenal Cortical Neoplasm and Pheochromocytoma
Source: Int J Mol Sci. 2023 Aug 21;24(16):13016. doi: 10.3390/ijms241613016 (PMC10455306; doi:10.3390/ijms241613016)
Supplement: Supplementary file 1 [file ijms-24-13016-s001.zip]

Archive with 1 entries (1 files):
- ijms-2564991-supplementary.pdf
